# Supplementary material for: Optimized Open-Source Setting for Subjecting Rodents to Chronic Normobaric Hypoxia in Facilities with Minimal Nitrogen Supply
Source: Life (Basel). 2026 Jul 9;16(7):1140. doi: 10.3390/life16071140 (PMC13412489; doi:10.3390/life16071140)
Supplement: Supplementary file 1 [file life-16-01140-s001.zip]

Archive with 38 entries (28 files):
- Arduino code/
- Arduino code/.DS_Store
- Arduino code/MAcontroler7SD2/
- Arduino code/MAcontroler7SD2/MAcontroler7SD2.ino
- Buiding technical instructions.pdf
- FailSafe/
- FailSafe/Arduino code/
- FailSafe/Arduino code/codigo_alarma_ratones_3/
- FailSafe/Arduino code/codigo_alarma_ratones_3/codigo_alarma_ratones_3.ino
- FailSafe/FailSafe.pdf
- FailSafe/PCB/
- FailSafe/PCB/pcb_alarma.jpg
- FailSafe/PCB/schematic.jpg
- FailSafe/STL files/
- FailSafe/STL files/basecaja.stl
- FailSafe/STL files/caratula.stl
- FailSafe/STL files/tapacaja.stl
- FailSafe/STL files/textocaratula.stl
- PCB/
- PCB/PCB.jpg
- PCB/sch.jpg
- STL files/
- STL files/.DS_Store
- STL files/bottle_cap.stl
- STL files/cooler_dryer/
- STL files/cooler_dryer/pieza1.stl
- STL files/cooler_dryer/pieza2.stl
- STL files/cooler_dryer/pieza3.stl
- STL files/cooler_dryer/pieza4.stl
- STL files/cooler_dryer/pieza5.stl
- STL files/filter1.stl
- STL files/filter2.stl
- STL files/front_panel.stl
- STL files/funnel.stl
- STL files/internal_sensor_cover.stl
- STL files/lid.stl
- STL files/lid2.stl
- Supplementary results.pdf
