# Supplementary material for: Optimized Open-Source Setting for Subjecting Rodents to Chronic Normobaric Hypoxia in Facilities with Minimal Nitrogen Supply
Source: Life (Basel). 2026 Jul 9;16(7):1140. doi: 10.3390/life16071140 (PMC13412489; doi:10.3390/life16071140)
Supplement: Supplementary file 1 [file life-16-01140-s001.zip › Arduino code/MAcontroler7SD2/MAcontroler7SD2.ino]

#include <User_Setup.h>
#include <Arduino.h>             // Library for CO₂ sensor
#include <SensirionI2CScd4x.h>   // Library for the CO₂ sensor (SCD4x)
#include <Wire.h>                // I²C communication library
SensirionI2CScd4x scd4x;         // Create instance for the CO₂ sensor

#include <TFT_HX8357.h>          // Specific library for the TFT LCD display
TFT_HX8357 tft = TFT_HX8357();   // Create instance of the TFT display

#include <DFRobot_OxygenSensor.h> // Library for the oxygen sensor
#define Oxygen_IICAddress ADDRESS_3
#define COLLECT_NUMBER  10           // Number of samples collected by the O₂ sensor (range: 1–100)
DFRobot_OxygenSensor oxygen;

#include <SD.h>                   // Library for SD card logging

File data;

#define BLUE      0x001F
#define GREEN     0x07E0
#define RED       0xF800
#define YELLOW    0xFFE0
#define WHITE     0xFFFF
#define BLACK     0x0000

const int Pin_Electro_Valvula_N2 = 11;
const int Pin_Bomba_O2 = 10;
boolean ctrol  = true;
boolean ctrol2  = true;
float Oxigeno_Setpoint=11; 
int x,a=0,z=0;
int y_co2,y_o2;
int Pixel =35;
int buffo2[415];
int buffco2[415];
uint16_t Carbondioxide=990;
float co2=0,H=0,T=0; 
float temperature,humidity; 
float OxygenData=18.0;
unsigned long color;
unsigned long color2;
unsigned long t1 = 0,timeN2on=0,timeN2,time1,time2;
unsigned long t2;
char co2_string[5];
uint16_t error;
char errorMessage[256];
bool isDataReady = false;
//int u=1;
void printUint16Hex(uint16_t value) {
    Serial.print(value < 4096 ? "0" : "");
    Serial.print(value < 256 ? "0" : "");
    Serial.print(value < 16 ? "0" : "");
    Serial.print(value, HEX);
}

void printSerialNumber(uint16_t serial0, uint16_t serial1, uint16_t serial2) {
    Serial.print("Serial: 0x");
    printUint16Hex(serial0);
    printUint16Hex(serial1);
    printUint16Hex(serial2);
    Serial.println();
}


void setup() {
SD.begin(53);
Serial.begin(115200);
Wire.begin();
scd4x.begin(Wire);
tft.begin();
tft.fillScreen(BLACK);
tft.setRotation(3);

//****************  Draw graph box and axes ********************

tft.drawRect(35,30,416,259, RED); 
tft.drawLine(35, 289, 450, 289, RED);

//tft.drawLine(35, 288, 450, 288, WHITE);


//***************  Draw horizontal division lines (Y-axis grid) *******************

for (int i = 53; i < 266; i=i+26) {tft.drawLine(36, i, 448, i, BLUE); }

//*************** Draw vertical division lines (X-axis grid) **********

for (int i = 86; i < 409; i=i+52) {tft.drawLine(i, 31, i, 287, BLUE);}

tft.setTextColor(WHITE);

//***************    Draw numbers on axes X, Y1, Y2  **********

for (int i = 1; i <= 10; i++) { tft.drawNumber(2*i,10,310-i*26,1);}

for (int i = 1; i <= 10; i++) {tft.drawNumber(3*i,460,310-i*26,1);}

for (int i = 0; i <= 8; i++) {tft.drawNumber(6*i,32+51*i,295,1);}

   
//*******************   Print static texts and labels on TFT display  ************************ 
              
              tft.setCursor(425, 10, 2); 
              tft.setTextColor(TFT_WHITE,TFT_BLACK);  
              tft.setTextSize(1);
              tft.println("ppm CO2" );
              tft.setCursor(445, 3, 1); 
              tft.println("x10^2" );
              tft.setCursor(25, 10, 2); 
              tft.println("%O2");
              tft.setCursor(220, 310, 2); 
              tft.println("Time (h)");  
              tft.setCursor(130, 310, 2); 
              tft.println("O2");
              tft.drawLine(350, -200, 372, -200, YELLOW); 
              tft.setCursor(380, 310, 2); 
              tft.println("CO2");
              tft.drawLine(100, -200, 122, -200, WHITE ); 
              tft.setCursor(130, 0, 2); 
              tft.println("O2:");
              tft.setCursor(113, -1, 2); 
              tft.setTextSize(1);
              tft.println("TEMP:    ");
              tft.setCursor(270, 0, 2); 
              tft.println("CO2: "); 
              tft.setCursor(270, -1, 2); 
              tft.println("%RH:   "); 
              tft.setCursor(195, -1, 2); 
              tft.setTextSize(0.5);
              tft.println("o");
              tft.setCursor(195, 0, 2); 
              tft.println("%Vol"); 
              tft.setCursor(205, -1, 2); 
              tft.setTextSize(1);
              tft.println("C");
              tft.setCursor(330, -1, 2); 
              tft.println("%");
              tft.setCursor(350, 0, 2); 
              tft.println("ppm");
   
   
   //**************   Check errors  **************************
   
   while(!oxygen.begin(Oxygen_IICAddress)){
        Serial.println("I2c device number error !");
                                          }
        Serial.println("I2c connect success !");

    uint16_t error;
    char errorMessage[256];
    
    error = scd4x.stopPeriodicMeasurement();
    
    if (error) {
        Serial.print("Error trying to execute stopPeriodicMeasurement(): ");
        errorToString(error, errorMessage, 256);
        Serial.println(errorMessage);
              }
    uint16_t serial0;
    uint16_t serial1;
    uint16_t serial2;
    
    error = scd4x.getSerialNumber(serial0, serial1, serial2);
    
    if (error) {
        Serial.print("Error trying to execute getSerialNumber(): ");
        errorToString(error, errorMessage, 256);
        Serial.println(errorMessage);
               } else {
                          printSerialNumber(serial0, serial1, serial2);
                      }             

   
    error = scd4x.startPeriodicMeasurement();
    
    if (error) {
        Serial.print("Error trying to execute startPeriodicMeasurement(): ");
        errorToString(error, errorMessage, 256);
        Serial.println(errorMessage);
               }

    Serial.println("Waiting for first measurement... (5 sec)");
             
            
  //********* Define pins and initialize timers t1 and t2 **************
   
   pinMode(Pin_Electro_Valvula_N2, OUTPUT); // Define the N2 valve pin as an output
   pinMode(Pin_Bomba_O2, OUTPUT); // Define the air pump  pin as an output
   delay(50);
   t1 =-900000;
   t2=-900000;

}

void loop() {

 //**************   Check for possible sensor errors; if an error occurs, close the N2 valve and activate the air pump    **************************

    error = scd4x.getDataReadyFlag(isDataReady);
    if (error) {
        Serial.print("Error trying to execute getDataReadyFlag(): ");
        errorToString(error, errorMessage, 256);
        Serial.println(errorMessage);
        digitalWrite(Pin_Electro_Valvula_N2 , LOW);
        digitalWrite(Pin_Bomba_O2, HIGH);
        return;
             
              
              
              }
    if (!isDataReady) {
        return;
                      }
   
    error = scd4x.readMeasurement(Carbondioxide, temperature, humidity);

    if (error) {
        Serial.print("Error trying to execute readMeasurement(): ");
        errorToString(error, errorMessage, 256);
        Serial.println(errorMessage);
        digitalWrite(Pin_Electro_Valvula_N2 , LOW);
        digitalWrite(Pin_Bomba_O2, HIGH);      
               } else if (Carbondioxide == 0) {Serial.println("Invalid sample detected, skipping.");
               
                digitalWrite(Pin_Electro_Valvula_N2 , LOW);
                digitalWrite(Pin_Bomba_O2, HIGH);
               } 
    
    
   else {
        co2=Carbondioxide;
        T=temperature;
        H=humidity;
          }
    
    OxygenData = oxygen.getOxygenData(COLLECT_NUMBER);

        tft.setCursor(160, 0, 2); // Set cursor position (x=160, y=0) and font type (2)
        tft.setTextSize(1);     // Set text size to small
        tft.println(OxygenData,1);    // Print oxygen data with one decimal

  dtostrf(Carbondioxide,5,0,co2_string);


// ********** Print current numerical values of Humidity, Temperature, CO₂, and O₂ on the TFT screen *********************
  
        tft.setCursor(310, 13, 2); 
        tft.println(H,0);
        tft.setCursor(160, 13, 2); 
        tft.println(T,1);   
        tft.setCursor(310, 0, 2); 
        tft.print(co2_string);
        tft.setCursor(160, 0, 2); 
        tft.println(OxygenData,1);


// ******************* Every 419417 milliseconds, plot 1 point (419417 * 412 points = 48 hours) *********************

if((millis() - t2>419417)){  
       
       //time2=  (millis() - t2);
       t2 = millis(); //Update timestamp
       Pixel++;
                             
                              
// ********** Plot O₂ and CO₂ values on the scrolling graph ******************************
       
       y_co2 = map(Carbondioxide,300,3300,288,26);    // Map CO₂ value (ppm) to Y-axis (screen coordinates)
       y_o2 = map(OxygenData*10,20,220,288,26);   //Map O₂ value (% * 10) to Y-axis
      color=BLACK;
      color2=BLACK;
            if( buffco2[z]==53 || buffco2[z]==79 ||buffco2[z]==105 ||buffco2[z]==131 ||buffco2[z]==157 ||buffco2[z]==183 ||buffco2[z]==209 ||buffco2[z]==235||buffco2[z]==261 ) {color=BLUE;}
            if( buffo2[z]==53 || buffo2[z]==79 ||buffo2[z]==105 ||buffo2[z]==131 ||buffo2[z]==157 ||buffo2[z]==183 ||buffo2[z]==209 ||buffo2[z]==235||buffo2[z]==261) {color2=BLUE;} 
            if( buffo2[z]==29|| buffo2[z]==288|| buffo2[z]==289){color2=RED;}
            if( buffco2[z]==29|| buffo2[z]==288|| buffo2[z]==289){color=RED;}
            if(Pixel ==86 || Pixel==138||Pixel==190|| Pixel==242||Pixel==294|| Pixel==346||Pixel==398){color=BLUE;color2=BLUE;}
  
  
      tft.drawPixel(Pixel,buffco2[z],color);
      tft.drawPixel(Pixel,buffo2[z],color2); 
      buffco2[z]=y_co2;
      buffo2[z]=y_o2;                                 
      z++;
      tft.drawPixel(Pixel,y_co2,YELLOW);
      tft.drawPixel(Pixel,y_o2,WHITE);
      tft.drawPixel(Pixel-1,289,RED);
      tft.drawPixel(Pixel-1,288,RED);
      tft.drawPixel(Pixel,289,GREEN);
      tft.drawPixel(Pixel,288,GREEN);
               
       
     
        
               
               
               
                }

//*******************  Every minute, write Timestamp, Temperature, Humidity, Oxygen, and CO₂ to SD card  ******************

if(millis()-t1>=60000){
  time1=(millis() - t1);
  
  t1=millis();
  
data = SD.open("data.txt", FILE_WRITE);
  
  if (data) { 
        
          data.print(time1);
      data.print(","); 
      data.print(T);
      data.print(","); 
      data.print(H);
      data.print(",");  
      data.print(OxygenData);
      data.print(",");  
      data.println(Carbondioxide);
      
      
        
        data.close();
  
  } 
  else {
    Serial.println("Error al abrir el archivo");
  }
  delay(500);
 
  }


//********************  Reset the variables after finishing the plotting  ***************

if(Pixel>448) {
     tft.drawPixel(Pixel,288,RED);
     tft.drawPixel(Pixel,289,RED);
     z=0;
    Pixel=35; 
             }

//********** Check that the O2 level is at 11% and calculate the activation time of the N2 valve  **************

if ((OxygenData>=Oxigeno_Setpoint) && ctrol==true){   //Oxygen_Setpoint=11
    a=0;
    timeN2on=timeN2on+(millis()-timeN2);
    timeN2=millis();
    digitalWrite(Pin_Electro_Valvula_N2 , HIGH); // (Open nitrogen valve)

                    }else {digitalWrite(Pin_Electro_Valvula_N2 , LOW); // (close valve)

                                if (a==0){
                                    data = SD.open("data.txt", FILE_WRITE);
                                    
                                    data.println(timeN2on);    // Displays on the serial monitor the activation times of the N2 valve
                                    data.close();
                                    timeN2on=0;
                                    a=1;  
                                         }

                                timeN2=millis();
                          }


//******** if the oxygen is below 10.5, activate the pump to increase it up to 11  ***********


if (OxygenData<=Oxigeno_Setpoint-0.5 || ctrol==false){   // default 10.5
 
      ctrol=false; 
      digitalWrite(Pin_Bomba_O2, HIGH);  // Connect to oxygen pump
      digitalWrite(Pin_Electro_Valvula_N2 , LOW);
        if(OxygenData>=Oxigeno_Setpoint){ //default 11
              digitalWrite(Pin_Bomba_O2, LOW);
              ctrol=true; 
                              }

                            }
//******** if CO2 is above 5000, activate the pump to reduce it to 2500 ***********


if (Carbondioxide>2000 || ctrol2==false){   // default 5000
 
      ctrol2=false; 
      digitalWrite(Pin_Bomba_O2, HIGH);  // turn on oxygen pump
      //digitalWrite(Pin_Electro_Valvula_N2 , LOW);
        if(Carbondioxide<1500){ //default 2500
              digitalWrite(Pin_Bomba_O2, LOW);
              ctrol2=true; 
                              }

                                    }        


delay(100);
  
}
