# Supplementary material for: Optimized Open-Source Setting for Subjecting Rodents to Chronic Normobaric Hypoxia in Facilities with Minimal Nitrogen Supply
Source: Life (Basel). 2026 Jul 9;16(7):1140. doi: 10.3390/life16071140 (PMC13412489; doi:10.3390/life16071140)
Supplement: Supplementary file 1 [file life-16-01140-s001.zip › FailSafe/Arduino code/codigo_alarma_ratones_3/codigo_alarma_ratones_3.ino]

#include <Arduino.h>
#include <Wire.h>

#include <LiquidCrystal_I2C.h>

// sensors
#include <SensirionI2cScd4x.h>
SensirionI2cScd4x scd4x; //CO2

#include <DFRobot_OxygenSensor.h> // Library for the oxygen sensor
#define Oxygen_IICAddress ADDRESS_3
#define COLLECT_NUMBER  10           // Number of samples collected by the O₂ sensor (range: 1–100)
DFRobot_OxygenSensor oxygen;

// 
static char errorMessage[16];
static int16_t error;

LiquidCrystal_I2C lcd(0x27, 16, 2);

#define BUZZER_PIN 3
#define LED_ALARM 12
#define PUMP 11
#define co2_alarm_on 4000 //4000ppm
#define o2_alarm_on 8 //8%
#define co2_alarm_off 1500 //ppm
#define o2_alarm_off  11 //%

bool alarmActive = false;
bool co2Alarm = false;
bool o2Alarm = false;
boolean o2ctrol  = false;
boolean co2ctrol  = false;
unsigned long tsens=0, lastToggleTime = 0;
bool blinkState = false;   
bool dataReady = false;
uint16_t co2 = 0;
float temperature = 0.0f;
float humidity = 0.0f;
float oxygenData=11.0;

/* Initializes serial communication, I2C, LCD display, buzzer, pump, LED,
and sets up the CO2 sensor for continuous measurement.

*/
void setup() {
    Serial.begin(115200);
    while (!Serial) {
        delay(100);
    }

    Wire.begin();

     // LCD
    lcd.init();
    lcd.backlight();
    lcd.clear();
    lcd.setCursor(0, 0);
    lcd.print(F("Read sensors..."));

     // Buzzer
    pinMode(BUZZER_PIN, OUTPUT);
    digitalWrite(BUZZER_PIN, LOW);

    // Pump
    pinMode(PUMP, OUTPUT);
    digitalWrite(PUMP, LOW); //off

    // Led
    pinMode(LED_ALARM, OUTPUT);
    digitalWrite(LED_ALARM, LOW);

    //while(!oxygen.begin(Oxygen_IICAddress)){
    Serial.println(F("I2c device number error !"));
    delay(1000);
    //}
    Serial.println(F("I2c connect success!"));

    scd4x.begin(Wire, SCD41_I2C_ADDR_62);  // indirizzo standard SCD4x

    
    error = scd4x.wakeUp();
    if (error) {
        Serial.print(F("Errore wakeUp(): "));
        errorToString(error, errorMessage, sizeof(errorMessage));
        Serial.println(errorMessage);
    }

    error = scd4x.stopPeriodicMeasurement();
    if (error) {
        Serial.print(F("Errore stopPeriodicMeasurement(): "));
        errorToString(error, errorMessage, sizeof(errorMessage));
        //Serial.println(errorMessage);
    }

    error = scd4x.reinit();
    if (error) {
        Serial.print(F("Errore reinit(): "));
        errorToString(error, errorMessage, sizeof(errorMessage));
        Serial.println(errorMessage);
    }

    // Periodic measurament
    error = scd4x.startPeriodicMeasurement();
    if (error) {
        Serial.print(F("Errore startPeriodicMeasurement(): "));
        errorToString(error, errorMessage, sizeof(errorMessage));
        Serial.println(errorMessage);
    } else {
        Serial.println(F("Misura continua avviata."));
        lcd.clear();
        lcd.setCursor(0, 0);
        lcd.print(F("CO2 Monitor"));
    }
}

void loop() {
// Periodically checks if new sensor data is ready and reads CO2, temperature, and humidity measurements every 3 seconds.
if (millis()-(tsens)>=3000)  {  
      tsens=millis(); 
      error = scd4x.getDataReadyStatus(dataReady);
    if (error) {
        Serial.print(F("Errore getDataReadyStatus(): "));
        errorToString(error, errorMessage, sizeof(errorMessage));
        Serial.println(errorMessage);
        return;
               }

    if (!dataReady) {
        Serial.println(F("Dati non ancora pronti..."));
        return;
                    }

    // Read values
    error = scd4x.readMeasurement(co2, temperature, humidity);
    if (error) {
        Serial.print(F("Errore readMeasurement(): "));
        errorToString(error, errorMessage, sizeof(errorMessage));
        Serial.println(errorMessage);
        return;
               }
   
    // Read O2 sensor
    //float oxygenData = oxygen.getOxygenData(COLLECT_NUMBER);

    //
    Serial.print(F("CO₂: "));
    Serial.print(co2);
    Serial.println(F(" ppm"));
    Serial.print(F("Temperature: "));
    //Serial.print(temperature, 2);
    Serial.println(F(" °C"));
    Serial.print(F("Humidity: "));
    //Serial.print(humidity, 2);
    Serial.println(F(" %RH"));
    Serial.print(F("O2 [%vol]: "));
    Serial.println(oxygenData);
    Serial.println(F("----------------------"));
                           
                            }

   
    
    // --- ALARM ---
    // Checks CO2 and O2 alarm conditions and updates buzzer, LED, pump, and LCD display accordingly when no control alarms are active.

    // --- Check alarm ---
    co2Alarm = (co2 > co2_alarm_on);
    o2Alarm  = (oxygenData < o2_alarm_on);
    alarmActive = (co2Alarm || o2Alarm);
    
   


                      if(co2ctrol==false && o2ctrol==false){
                             // No alarm 
                             digitalWrite(BUZZER_PIN, LOW);
                             digitalWrite(LED_ALARM, LOW);     
                             digitalWrite(PUMP, LOW);
                             lcd.setCursor(0, 0);
                             lcd.print(F("CO2:"));
                             lcd.print(co2);
                             lcd.print(F("ppm     "));
                             lcd.setCursor(0, 1);
                             lcd.print(F("O2:"));
                             lcd.print(oxygenData, 1);
                             lcd.print(F("%"));
                             lcd.print(F("        "));
                            }

                  

    // ALARM

  
  
if (alarmActive || co2ctrol==true || o2ctrol==true) {
  
alarmActive=true;
digitalWrite(PUMP, HIGH); //pump on    
lcd.setCursor(0, 0);
lcd.print(F(" !!! ALARM !!!  "));  
   
  if (alarmActive && millis() - lastToggleTime >= 1000)  {
        
      lastToggleTime = millis();
      blinkState = !blinkState;
      // buzzer + LED
      digitalWrite(BUZZER_PIN, blinkState);
      digitalWrite(LED_ALARM, blinkState);

      // CO2
      
      
      
      if (co2Alarm || co2ctrol==true ) {
              co2ctrol=true;
              lcd.setCursor(0, 1);
              lcd.print(F("CO2:"));
                  if (blinkState) {        
                      lcd.print(co2);      
                                  } else {   
                                            lcd.print(F("    ")); // delate only CO2
                                          }
      
                    if(co2<=co2_alarm_off){ 
            
              co2ctrol=false; 
                              }
                    
                    
                    }
      else{
            lcd.setCursor(0, 1);
            lcd.print(F("CO2:"));
            lcd.print(co2);
            lcd.print(F("  "));

          
          }
      // O2
      if (o2Alarm || o2ctrol==true) {
              o2ctrol=true;
              lcd.setCursor(10, 1);
              lcd.print(F("O2:"));
                  if (blinkState) { 
                      lcd.print(oxygenData, 1);     
                                  } else {
                                      lcd.print(F("   ")); // delate only O2
                                         }
     
                 if(oxygenData>=o2_alarm_off){ //default 11
            
              o2ctrol=false; 
                             
                              
                              }
                  
                  
                  }
       else{
          lcd.setCursor(9, 1);
          lcd.print(F("O2:"));
          lcd.print(oxygenData, 1);

          } 
                                                        }  
 
                                                        }


}
